# Supplementary material for: Effects of resveratrol supplementation on bone quality: a systematic review and meta-analysis of randomized controlled trials
Source: BMC Complement Med Ther. 2021 Aug 22;21:214. doi: 10.1186/s12906-021-03381-4 (PMC8380387; doi:10.1186/s12906-021-03381-4)
Supplement: Supplementary file 1 — Additional file 1: Table S1. Summary of the searching strategy. Table S2. Sensitivity analysis of the effect of resveratrol on BMD of lumbar spine. Table S3. Sensitivity analysis of the effect of resveratrol on BMD of total hip. Table S4.. Sensitivity analysis of the effect of resveratrol on BMD of whole body. Table S5. Sensitivity analysis of the effect of resveratrol on serum ALP [file 12906_2021_3381_MOESM1_ESM.zip › supplementary table 1_ESM.xlsx]

## Sheet: Pubmed
		Pubmed	Number of Studies
#1	[MeSH Term]	Resveratrol	8550
#2	[Text Word]	resveratrol* or 3,5,4'-trihydroxystilbene or 3,4',5-trihydroxystilbene or 3,4',5-stilbenetriol or trans-resveratrol-3-O-sulfate or trans resveratrol 3 O sulfate or SRT 501 or SRT501 or SRT-501 or 501-36-0 or cis-resveratrol or cis resveratrol or trans-resveratrol or trans resveratrol or resveratrol-3-sulfate or resveratrol 3 sulfate	13442
#3		#1 OR #2	13442
#4	[MeSH Term]	Bone and Bones	608710
#5	[MeSH Term]	Bone density	53325
#6	[MeSH Term]	Alkaline phosphatase	54717
#7	[MeSH Term]	Parathyroid hormone	29294
#8	[MeSH Term]	Osteocalcin	10141
#9	[Text Word]	bone microarchitecture or bone geometry or bone mineral density or BMD or bone mass density or bone mineral content or BMC or bone biomarkers or bone metabolism or bone turnover or ALP or “bone alkaline phosphatase” or BAP or calcium or Ca or PTH or procollagen I N-terminal propeptide or PINP or C-terminal telopeptide of type I collagen or CTX or OCN or N-telopeptide or NTx or N-telopeptide of ty…	2468953
#10		#4 OR #5 OR #6 OR #7 OR #8 OR #9	2968793
#11	[Title/Abstract]	randomized controlled trial or RCT or controlled clinical trial or controlled trial or clinical trial or randomized or random or randomly or blind* or placebo or trial	1564614
#12		#3 AND #10 AND #11	87
		Date of Search	2020-08-24
		Advanced Search
		Display abstract
		Clear filters before searching

## Sheet: Cochrane
		Cochrane Library	Number of Studies
#1	[MeSH] Explode all trees	Resveratrol	283
#2	[All Text]	resveratrol* or trans-resveratrol-3-O-sulfate or trans resveratrol 3 O sulfate or SRT 501 or SRT501 or SRT-501 or cis-resveratrol or cis resveratrol or trans-resveratrol or trans resveratrol or resveratrol 3 sulfate	617
#3		#1 OR #2	617
#4	[MeSH] Explode all trees	Bone and Bones	12655
#5	[MeSH] Explode all trees	Bone Density	4570
#6	[MeSH] Explode all trees	Alkaline Phosphatase	1247
#7	[MeSH] Explode all trees	Parathyroid Hormone	1581
#8	[MeSH] Explode all trees	Osteocalcin	719
#9	[All Text]	bone microarchitecture or bone geometry or bone mineral density or BMD or bone mass density or bone mineral content or BMC or bone biomarkers or bone metabolism or bone turnover or ALP or “bone alkaline phosphatase” or BAP or calcium or Ca or PTH or procollagen I N-terminal propeptide or PINP or C-terminal telopeptide of type I collagen or CTX or OCN or N-telopeptide or NTx or N-telopeptide of ty…	146641
#10		#4 OR #5 OR #6 OR #7 OR #8 OR #9	156384
#11	[Title/Abstract]	randomized controlled trial or RCT or controlled clinical trial or controlled trial or clinical trial or randomized or random or randomly or blind* or placebo or trial	1187653
#12		#3 AND #10 AND #11	46
		Date of Search	2020-08-24
		Advanced Search -> seaerch manager
		Clear search limits, only tick "search word variations" before searching
		Select tag "Trials"
		Numbers in every source
		Pubmed	22
		CT.gov	6
		Embase	25
		ICTRP	3

## Sheet: Web of science
		Web of science	Number of Studies
1#	ALL	resveratrol* or 3,5,4'-trihydroxystilbene or 3,4',5-trihydroxystilbene or 3,4',5-stilbenetriol or trans-resveratrol-3-O-sulfate or trans resveratrol 3 O sulfate or SRT 501 or SRT501 or SRT-501 or 501-36-0 or cis-resveratrol or cis resveratrol or trans-resveratrol or trans resveratrol or resveratrol-3-sulfate or resveratrol 3 sulfate	21792
2#	ALL	bone or bone microarchitecture or bone geometry or bone density or bone mineral density or BMD or bone mass density or bone mineral content or BMC	1188680
3#	ALL	bone biomarker or bone metabolism or bone turnover or alkaline phosphatase or ALP or "bone alkaline phosphatase" or BAP or calcium or Ca or parathyroid hormone or PTH or procollagen I N-terminal propeptide or P1NP or C-terminal telopeptide of type I collagen or CTX or osteocalcin or OCN or N-telopeptide or NTx or N-telopeptide of type I collagen	6143283
4#		#2 or #3	7080770
5#	TI	randomized controlled trial or RCT or controlled clinical trial or controlled trial or clinical trial or randomized or random or randomly or blind* or placebo or trial	721853
6#	AB	randomized controlled trial or RCT or controlled clinical trial or controlled trial or clinical trial or randomized or random or randomly or blind* or placebo or trial	2276795
7#		5# or 6#	2615254
8#		1# AND 4# AND 7#	184
		Date of Search	2020-08-24
		Advanced Search ->select source "1956-2020"
		Clear limit

## Sheet: Embase
		Embase	Number of Studies
#1	Map term to subject heading, tick "include all subheading"	resveratrol	21981
#2	keywords	resveratrol* or 3,5,4'-trihydroxystilbene or 3,4',5-trihydroxystilbene or 3,4',5-stilbenetriol or trans-resveratrol-3-O-sulfate or trans resveratrol 3 O sulfate or SRT 501 or SRT501 or SRT-501 or 501-36-0 or cis-resveratrol or cis resveratrol or trans-resveratrol or trans resveratrol or resveratrol-3-sulfate or resveratrol 3 sulfate	23615
#3		#1 OR #2	23615
#4	Map term to subject heading, tick "include all subheading"	bone	164402
#5	Map term to subject heading, tick "include all subheading"	bone density	94072
#6	Map term to subject heading, tick "include all subheading"	bone mass	28037
#7	Map term to subject heading, tick "include all subheading"	bone metabolism	18228
#8	Map term to subject heading, tick "include all subheading"	bone mineral	23010
#9	Map term to subject heading, tick "include all subheading"	bone turnover	18473
#10	Map term to subject heading, tick "include all subheading"	alkaline phosphatase	105849
#11	Map term to subject heading, tick "include all subheading"	alkaline phosphatase bone isoenzyme	3714
#12	Map term to subject heading, tick "include all subheading"	parathyroid hormone	55728
#13	Map term to subject heading, tick "include all subheading"	osteocalcin	27126
#14	keywords	bone microarchitecture or bone geometry or bone mineral density or BMD or bone mass density or bone mineral content or BMC or bone biomarkers or ALP or “bone alkaline phosphatase” or BAP or calcium or Ca or PTH or procollagen I N-terminal propeptide or PINP or C-terminal telopeptide of type I collagen or CTX or OCN or N-telopeptide or NTx or N-telopeptide of type I collagen	1151769
#15		#4 OR #5 OR #6 OR #7 OR #8 OR #9 OR #10 OR #11 OR #12 OR #13 OR #14	1407556
#16	Map term to subject heading, tick "include all subheading"	randomized controlled trial	616701
#17	Map term to subject heading, tick "include all subheading"	controlled study	7603434
#18	Map term to subject heading, tick "include all subheading"	controlled clinical trial	464738
#19	Map term to subject heading, tick "include all subheading"	clinical trial	981724
#20	keywords	RCT or controlled trial or randomized or random or randomly or blind* or placebo or trial	3133621
#21		#16 OR #17 OR #18 OR #19 OR #20	9475784
#22		#3 AND #15 AND #21	790
		Date of Search	2020-08-24
		Advanced Search ->select source "Embase 1910 to Present" -> keywords
		Clear limits

## Sheet: Scopus
		Web of science	Number of Studies
1#	ALL	resveratrol* or 3,5,4'-trihydroxystilbene or 3,4',5-trihydroxystilbene or 3,4',5-stilbenetriol or trans-resveratrol-3-O-sulfate or trans resveratrol 3 O sulfate or SRT 501 or SRT501 or SRT-501 or 501-36-0 or cis-resveratrol or cis resveratrol or trans-resveratrol or trans resveratrol or resveratrol-3-sulfate or resveratrol 3 sulfate	18606
2#	ALL	bone or bone microarchitecture or bone geometry or bone density or bone mineral density or BMD or bone mass density or bone mineral content or BMC or bone biomarker or bone metabolism or bone turnover or alkaline phosphatase or ALP or bone alkaline phosphatase or BAP or calcium or Ca or parathyroid hormone or PTH or procollagen I N-terminal propeptide or P1NP or C-terminal telopeptide of type I c…	7295553
3#	TITLE-ABS	randomized controlled trial or RCT or controlled clinical trial or controlled trial or clinical trial or randomized or random or randomly or blind* or placebo or trial	3239421
4#		#1 AND #2 AND #3	871
		Date of Search	2020-08-24
		Clear limit

## Sheet: In-Exclusion Criteria
Inclusion Criteria
1	Study design was limited to RCTs performed in humans (either parallel or crossover designs)
2	Adult participants (>=18 years old)
3	Studies had an appropriate controlled design, e.g., if resveratrol was administrated as an adjunct to another drug or supplement, the control group had to receive the same drug or supplement
4	Outcome variables of interest were BMD of total body, femoral neck, lumbar spine (L1-L4 or L2-L4), and whole hip, or bone biomarkers (ALP, BAP, PTH, OCN, CTx, NTx, P1NP, PTH)
5	If the same dataset had been published in more than one publication, we included the one with more complete findings or the greatest number of participants.
Exclusion Criteria
1	Trials in which extra intervention like hormone replacement therapy, bisphosphonates, and other drugs affecting bone metabolism were taken alongside resveratrol
2	Research involved non-human subjects, pregnant or lactating females
